# Supplementary material for: Preparation of Stacked Polymyxin B-Functionalized Cryogels for Efficient Endotoxin Removal from Complex Biological Systems
Source: Gels. 2026 May 28;12(6):470. doi: 10.3390/gels12060470 (PMC13297916; doi:10.3390/gels12060470)
Supplement: Supplementary file 1 [file gels-12-00470-s001.zip]

Archive with 1 entries (1 files):
- gels-4292685-supplementary.pdf
